# Supplementary material for: Associated Factors of High Sedative Requirements within Patients with Moderate to Severe COVID-19 ARDS
Source: J Clin Med. 2022 Jan 25;11(3):588. doi: 10.3390/jcm11030588 (PMC8837042; doi:10.3390/jcm11030588)
Supplement: Supplementary file 1 [file jcm-11-00588-s001.zip]

Archive with 1 entries (1 files):
- jcm-1503886-supplementary.pdf
